# Supplementary material for: The Nef Protein of the Macrophage Tropic HIV-1 Strain AD8 Counteracts Human BST-2/Tetherin
Source: Viruses. 2020 Apr 18;12(4):459. doi: 10.3390/v12040459 (PMC7232323; doi:10.3390/v12040459)
Supplement: Supplementary file 1 [file viruses-12-00459-s001.zip]

Archive with 10 entries (8 files):
- viruses-729678-for conversion-suppl/
- viruses-729678-for conversion-suppl/Figure S1.eps
- viruses-729678-for conversion-suppl/Figure S2.eps
- viruses-729678-for conversion-suppl/Figure S3.eps
- viruses-729678-for conversion-suppl/Table S1.pdf
- viruses-729678-for conversion-suppl/__MACOSX/
- viruses-729678-for conversion-suppl/__MACOSX/._Figure S1.eps
- viruses-729678-for conversion-suppl/__MACOSX/._Figure S2.eps
- viruses-729678-for conversion-suppl/__MACOSX/._Figure S3.eps
- viruses-729678-for conversion-suppl/__MACOSX/._Table S1.docx
